# Supplementary material for: Anti-Inflammatory Activity of Mandragora autumnalis Ethanolic Extract: In Vitro and Cellular Mechanistic Insights
Source: Pharmaceuticals (Basel). 2026 Mar 15;19(3):483. doi: 10.3390/ph19030483 (PMC13029175; doi:10.3390/ph19030483)
Supplement: Supplementary file 1 [file pharmaceuticals-19-00483-s001.zip]

Archive with 1 entries (1 files):
- pharmaceuticals-4187036-supplementary.pdf
